# Supplementary material for: An Experimental Study of Interfacial Dynamics Control Using Temperature-Sensitive Surfactants
Source: Langmuir. 2026 Apr 28;42(20):14045–59. doi: 10.1021/acs.langmuir.5c06748 (PMC13217622; doi:10.1021/acs.langmuir.5c06748)
Supplement: Supplementary file 2 [file la5c06748_si_002.zip]

Archive with 3 entries (2 files):
- SI/
- SI/CS_Cooling.mp4
- SI/CS_Heating.mp4
